# Supplementary material for: The Infection Rate of Bird-Feeding Ixodes ricinus Ticks with Borrelia garinii and B. valaisiana Varies with Host Haemosporidian Infection Status
Source: Microorganisms. 2022 Dec 25;11(1):60. doi: 10.3390/microorganisms11010060 (PMC9861293; doi:10.3390/microorganisms11010060)
Supplement: Supplementary file 1 [file microorganisms-11-00060-s001.zip]

Archive with 1 entries (1 files):
- microorganisms-2104572-supplementary.pdf
